# Supplementary material for: C1QTNF6 promotes oral squamous cell carcinoma by enhancing proliferation and inhibiting apoptosis
Source: Cancer Cell Int. 2021 Dec 14;21:666. doi: 10.1186/s12935-021-02377-x (PMC8670214; doi:10.1186/s12935-021-02377-x)
Supplement: Supplementary file 4 — Additional file 4. The total amount of fluorescence expression of the C1QTNF6-shRNA group and Ctrl-shRNA group. [file 12935_2021_2377_MOESM4_ESM.xlsx]

## Sheet: Sheet1
1.Analysis Details：
Groups	Animal No.	Image Number	ROI	Total Radiant Efficiency [p/s] / [μW/cm2]	Avg Radiant Efficiency [p/s/cm2/sr] / [μW/cm2]	Stdev Radiant Efficiency	Min Radiant Efficiency	Max Radiant Efficiency
NC	1	CZH20171106160438_001A	ROI 1	294800000000	3206000000	7224000000	2242000	53790000000
	2	CZH20171106160438_001A	ROI 2	55070000000	599600000	358000000	6232000	3347000000
	3	CZH20171106160438_001A	ROI 3	213900000000	2328000000	4729000000	7327000	38590000000
	4	CZH20171106160641_001A	ROI 4	48540000000	527800000	367700000	-52870000	2223000000
	5	CZH20171106160641_001A	ROI 5	683300000000	7431000000	23430000000	-7431000	239800000000
	6	CZH20171106160641_001A	ROI 6	216500000000	2356000000	5608000000	-17620000	63450000000
	7	CZH20171106160931_001A	ROI 7	257400000000	2799000000	8422000000	-838200	100100000000
	8	CZH20171106160931_001A	ROI 8	59210000000	643900000	1070000000	2846000	17080000000
	9	CZH20171106160931_001A	ROI 9	48970000000	532400000	380300000	-9512000	4172000000
	10	CZH20171106161115_001A	ROI 10	153100000000	1666000000	4557000000	-1382000	44970000000
KD	11	CZH20171106161605_001A	ROI 1	41120000000	447400000	341100000	5652000	2630000000
	12	CZH20171106161605_001A	ROI 2	37780000000	410700000	217900000	9401000	1078000000
	13	CZH20171106161605_001A	ROI 3	45390000000	494100000	571200000	9815000	8313000000
	14	CZH20171106161746_001A	ROI 4	53940000000	586900000	933400000	8434000	13110000000
	15	CZH20171106161746_001A	ROI 5	55540000000	604700000	569900000	6227000	5458000000
	16	CZH20171106161746_001A	ROI 6	42930000000	467200000	390600000	8574000	6178000000
	17	CZH20171106161902_001A	ROI 7	48550000000	527800000	323800000	10650000	1933000000
	18	CZH20171106161902_001A	ROI 8	35240000000	383700000	166300000	12580000	806100000
	19	CZH20171106161902_001A	ROI 9	44580000000	485100000	369300000	11190000	1963000000
	20	CZH20171106161957_001A	ROI 10	42010000000	457100000	310300000	8715000	1811000000
